# Supplementary material for: Foxi1 regulates multipotent mucociliary progenitors and ionocyte specification through transcriptional and epigenetic mechanisms
Source: PLoS Biol. 2026 Jan 5;24(1):e3003583. doi: 10.1371/journal.pbio.3003583 (PMC12768278; doi:10.1371/journal.pbio.3003583)
Supplement: S1 Data — (XLSX) [file pbio.3003583.s010.xlsx]

## Sheet: Fig2A
ATAC seq after Foxi1MO - visualization affected genomic regions (ATAC-seq deposited at GEO GSE280790)
Due to the large file size, the underlying data has been uploaded as a separate Supplementary item "Matrix_Data_Fig2A"

## Sheet: Fig2E
ATAC seq after Foxi1MO - distribution of effects across MCE and non-MCE associated gene regions (ATAC-seq deposited at GEO GSE280790)
TOTAL		ISC peaks	MCC peaks	BC peaks
169077	lost	104	2345	82													Other peaks (311389)	MCE peaks (4328)
142251	maintained	72	1622	58												lost	166546	2531
4389	gained	2	41	2												maintained	140499	1752
315717	total	178	4008	142												gained	4344	45
	%															total	311389	4328
0.535533	lost	0.58427	0.58508	0.577465												%
0.450565	maintained	0.404494	0.404691	0.408451												lost	0.534849	0.584797
0.0139017	gained	0.011236	0.0102295	0.0140845												maintained	0.451201	0.404806
																gained	0.0139504	0.0103974
		all peaks (315717)	ISC peaks (178)	MCC peaks (4008)	BC peaks (142)											ChiSq Tets
	lost	169077	104	2345	82
	maintained	142251	72	1622	58
	gained	4389	2	41	2
	total	315717	178	4008	142
	%															Observed
	lost	0.535533	0.58427	0.58508	0.577465												Non-MCE	MCE	total
	maintained	0.450565	0.404494	0.404691	0.408451											lost	166546	2531	169077
	gained	0.0139017	0.011236	0.0102295	0.0140845											maint/gained	144843	1797	146640
																total	311389	4328	315717
																Expected
																	Non-MCE	MCE	total
																lost	166759	2317.79	169077
																maint/gained	144630	2010.21	146640
																total	311389	4328	315717
																Degree of freedom:
																(Rows-1)*(Columns-1)
																1
																p-value:
																6.01951e-11

## Sheet: Fig3A
Gene expression in TPM (average of samples; sum of .L and .S alloallels) (Deposited datasets geo: GSE130448, GSE215373, GSE215419, GSE262944)
gene	st9	st10	st11	st12	st14	st16	st20	st25	st32
abhd15.L	33.857	7.85505	3.02731	1.48466	4.74059	10.9098	20.9491	18.7158	14.5529
atp6ap1.2.L/.S	70.1175	77.6716	51.423	38.6803	38.165	38.9069	44.2915	70.2957	73.5424
atp6ap1.L/.S	0.286195	4.2115	6.22687	11.9951	59.2246	62.7464	141.185	205.209	265.803
atp6v0a4.L	0.048007	0.565987	0.727108	0.732271	19.3527	31.328	116.978	151.6	204.14
atp6v0d1.L	37.4483	23.9623	26.5324	24.9621	18.8908	35.0489	43.459	84.8619	94.207
atp6v0d2.L	0.291364	6.28901	5.72189	7.26413	29.1851	48.7323	136.715	192.096	250.704
atp6v1b1.L	1.60203	1.95335	1.16026	1.00843	76.9331	201.454	483.383	888.044	872.926
atp6v1c2.L/.S	0.366182	3.05137	2.80565	2.67922	37.3613	57.2565	138.589	187.395	240.984
atp6v1g3.L/.S	0.0334438	1.20499	1.48473	2.0638	85.2388	149.606	330.073	484.777	632.639
ca12.L	94.958	21.3166	15.8348	11.942	163.845	180.451	195.359	112.73	118.264
csta.L/LOC108707818	0	0.0373951	0	0.110753	30.4472	93.5511	205.652	287.326	257.585
dll1.L/.S	9.63721	37.1118	71.3168	110.877	125.674	91.1862	21.4314	14.579	28.3005
dmrt2.L/.S	11.4007	2.80137	1.06193	2.54587	87.6965	111.982	127.156	107.91	87.5784
foxi1.L/.S	12.5741	111.543	198.452	379.006	323.64	250.423	261.456	222.464	215.373
gadd45g.L/.S	90.7352	204.632	278.563	402.62	155.435	197.994	153.982	61.922	56.0628
mal2.L/.S	90.696	20.7461	13.8588	13.2621	4.78843	7.55412	25.9055	39.7319	47.9171
nkx2-3.L/.S	1.23306	0.692066	0.427867	0.300986	16.389	50.7242	85.737	99.06	67.5305
rcan1.L/.S	101.734	42.9037	36.5749	25.9596	12.2178	15.6252	46.8172	57.1998	67.1303
rgs2.L	0.618128	12.2912	24.5508	27.4772	26.8813	47.1013	55.2361	26.9055	39.5926
rhobtb1.L/.S	30.6383	8.77923	4.35057	3.17005	4.69802	8.12379	17.1706	23.3886	30.2252
sfrp2.L/.S	28.9121	98.2291	64.015	59.3366	17.4739	12.5572	31.1862	122.223	99.3978
slc26a4.3.L/.S	0.175643	1.83593	0.998985	1.01013	12.5994	29.1842	125.628	145.493	247.291
slc26a4l.L/LOC496380	0.123373	1.57852	3.03205	8.24886	112.988	139.716	377.201	471.296	531.314
szl.L/.S	24.7611	616.957	752.126	896.761	1839.72	2153.45	1396.82	1903.88	740.69
tbc1d24.2.L	0.529771	6.43324	17.0998	52.3449	227.285	342.875	202.032	190.443	183.432
tbc1d24.L	41.5059	38.8872	22.4639	12.3212	2.63962	1.83574	1.64608	1.60144	2.18702
tfcp2l1.L/.S	46.7261	31.3973	25.6473	34.7321	149.549	241.281	290.277	278.083	211.057
tril.L/.S	0.293526	2.00024	4.95892	8.48293	72.009	70.191	35.4149	17.059	11.9955
ubp1.L/.S	2.79649	10.0774	20.0538	36.2643	174.999	122.538	156.721	84.3577	102.451
Not included in clustering:
krt12.4.L/.S	2.7441	220.818	364.152	891.188	9149.49	13442.1	25746.5	35455	42500.9

## Sheet: Fig3B
Foxi1MO and rescue on moprhology (skin lesions)
	B11:05	UC	3pmolFoxi1MO	MO+50ng foxi1mRNA
	st30 norm	13	3	9
	st30 skin lesions	0	13	5
	C11:05	UC	3pmolFoxi1MO	MO+50ng foxi1mRNA
	st30 norm	17	1	9
	st30 skin lesions	0	13	6
	D11:05	UC	3pmolFoxi1MO	MO+50ng foxi1mRNA
	st30 norm	11	5	8
	st30 skin lesions	0	7	6
Summary		UC	3pmolFoxi1MO	MO+50ng foxi1mRNA
	st30 norm	41	9	26
	st30 skin lesions	0	33	17
		41	42	43
	Chi-sq
	observed
		ctrl	mo	rescue
	norm	41	9	26
	lesion	0	33	17
	total	41	42	43
	expected
		ctrl	mo	rescue
	norm	24.7302	25.3333	25.9365
	lesion	16.2698	16.6667	17.0635	total
	total				76
					50
					126
	p val uc vs MO
	2.57142e-13	***
	p val MO vs Resc
	2.58437e-07	***			total
	degree of freedom
	2

## Sheet: Fig3D
SUMMARY low FOXI1 MO IF cell type composition
this experiment was not included, because it was the only one with ambiguous cells!
Experiment B 2019_09_13			25x magnification							n		ISCs	MCCs	SSCs	goblet
condition	Goblet cells with PNA	Goblet cells PNA defective	ISCs	MCCs	SSCs	ambiguous cells /often rounded/weak-no apical actin	total # of cells			11	ctrl	558	572	566	2600
centrin ctrl. 1	256	0	46	38	25	0	365			11	0.5pmol foxi1MO	281	802	447	2545
centrin ctrl. 2	244	0	34	51	31	0	360
centrin ctrl. 3	217	6	24	47	24	0	318
centrin ctrl. 4	211	5	50	52	36	0	354
0.5 pmol Foxi1 MO 1	128	55	19	45	24	18	289			Chi²		ISCs	MCCs	SSCs	goblet
0.5 pmol Foxi1 MO 2	46	98	14	29	19	2	208				ctrl	558	572	566	2600	4296
0.5 pmol Foxi1 MO 3	109	41	13	37	17	20	237				0.5pmol foxi1MO	281	802	447	2545	4075
0.5 pmol Foxi1 MO 4	25	114	9	29	15	18	210					839	1374	1013	5145
										Expected
												ISCs	MCCs	SSCs	goblet
Experiment C 2019_09_13			25x magnification								ctrl	430.575	705.137	519.872	2640.42	4296
condition	Goblet cells with PNA	Goblet cells PNA defective	ISCs	MCCs	SSCs	ambiguous cells /often rounded/weak-no apical actin	total # of cells				0.5pmol foxi1MO	408.425	668.863	493.128	2504.58	4075
centrin ctrl. 1	178	1	42	45	37	0	303					839	1374	1013	5145	8371
centrin ctrl. 2	183	0	33	48	25	0	289
centrin ctrl. 3	223	2	35	44	35	0	339
											p val:	6.91589e-30
0.5 pmol Foxi1 MO 1	8	161	11	39	5	0	224
0.5 pmol Foxi1 MO 2	149	5	15	29	18	0	216
0.5 pmol Foxi1 MO 3	157	3	16	39	5	0	220
Experiment A8:55 2024_01_05			20x magnification
condition	Goblet cells		ISCs	MCCs	SSCs	ambiguous cells /often rounded/weak-no apical actin	total # of cells
ctrl. 1	261		52	44	63	0	420
ctrl. 2	256		59	58	36	0	409
ctrl. 3	223		42	50	47	0	362
0.5pmol Foxi1 MO 2	264		29	116	37	0	446
0.5pmol Foxi1 MO 3	315		21	80	35	0	451
0.5pmol Foxi1 MO 4	difficult to identify celltypes
0.5pmol Foxi1 MO 5	154		4	64	29	0	251
0.5pmol Foxi1 MO 6	232		39	105	54	0	430
Experiment B8:55 2024_01_05			20x magnification
condition	Goblet cells	ISCs	MCCs	SSCs	total # cells
ctrl. 1	194	45	32	66	337
ctrl. 2	263	71	72	81	487
ctrl. 3	305	73	85	85	548
ctrl. 4	236	40	41	53	370
ctrl. 5	276	66	53	38	433
0.5pmol Foxi1 MO 1	205	39	82	96	422
0.5pmol Foxi1 MO 2	301	46	105	80	532
0.5pmol Foxi1 MO 3	322	27	74	43	466
0.5pmol Foxi1 MO 4	269	34	69	45	417

## Sheet: Fig4B
Log2FC Indicated MO vs Ctrl - from DESeq2 (Deposited: https://www.ncbi.nlm.nih.gov/geo/query/acc.cgi?acc=GSE299718)
gene_name	St20 Foxi1MO	St32 Foxi1MO	St20 Ubp1MO	St32 Ubp1MO	St20 Dmrt2MO	St32 Dmrt2MO
foxi1.L	0.0728349	0.0728349	-0.3681	0.132685	-0.499074	-0.122415
foxi1.S	0.0920246	0.0920246	-0.275218	0.247142	-0.447644	-0.00860832
ubp1.S	0.0501869	-0.134488	2.29801	2.51691	-0.0558425	0.785447
ubp1.L	-0.134488	0.0501869	1.16123	1.73809	0.216077	0.969586
dmrt2.L	-0.0163277	-0.0163277	0.28339	0.119222	-1.3003	-1.75917
dmrt2.S	-0.146032	-0.146032	-0.347012	0.324692	-1.30708	-1.98639
atp6v0a4.L	-0.929115	-0.230983	-0.542762	-0.0200169	-0.17641	-0.16878
slc26a4.3.L	-1.257	-0.64431	-1.82233	-1.14667	0.47476	0.354197
slc4a1.L	-1.12896	0.0430606	-0.447773	0.722704	-1.24831	-1.70464
mcidas.L	-0.248871	-0.248871	2.39428	-0.052602	-1.23173	1.3835
mcidas.S	1.31754	1.31754	2.25892	1.87916	-1.12184	2.57324
foxj1.L	0.506792	0.506792	-0.292213	-0.153159	-0.257908	-0.0718298
foxj1.S	0.674716	0.674716	0.42394	0.00695939	-0.276649	0.154836
foxa1.L	-0.273183	-0.273183	-1.01475	0.387469	0.529143	0.44212
foxa1.S	-0.00277958	-0.00277958	0.331681	0.421165	-0.400193	0.23182
tp63.L	-0.220398	-0.220398	-0.472707	-0.260113	0.448084	0.200655
tp63.S	-0.218014	-0.218014	0.346537	0.00174375	-0.0765573	0.2521

## Sheet: Fig 4D-1
Data Area atp6v1e1 expression
Condition	% Area
UC	25.547
UC	18.71
UC	22.475
UC	31.736
UC	24.39
UC	25.101
UC	26.713
UC	23.973
UC	22.048
UC	25.219
UC	26.154
UC	17.97
UC	26.229
UC	22.021
UC	22.011
UC	24.773
UC	21.25
UC	24.21
UC	23.952
UC	28.53
UC	27.1
UC	32.166
UC	19.826
UC	17.902
UC	23.287
UC	15.273
UC	14.173
UC	20.698
UC	8.873
UC	14.732
UC	10.46
UC	18.077
UC	11.969
UC	12.948
UC	14.477
UC	7.468
UC	32.507
UC	24.82
UC	22.783
UC	35.774
UC	13.946
UC	19.961
UC	31.231
UC	31.28
UC	19.483
UC	18.411
UC	15.527
UC	26.343
UC	26.629
UC	25.879
UC	14.561
UC	27.047
UC	33.035
UC	20.61
UC	25.329
UC	21.322
UC	17.989
Foxi1 MO	6.765
Foxi1 MO	3.266
Foxi1 MO	11.196
Foxi1 MO	1.427
Foxi1 MO	4.093
Foxi1 MO	5.054
Foxi1 MO	4.329
Foxi1 MO	6.802
Foxi1 MO	15.117
Foxi1 MO	4.94
Foxi1 MO	9.341
Foxi1 MO	21.345
Foxi1 MO	20.512
Foxi1 MO	30.914
Foxi1 MO	21.417
Foxi1 MO	20.729
Foxi1 MO	23.458
Foxi1 mRNA	30.322
Foxi1 mRNA	61.495
Foxi1 mRNA	53.578
Foxi1 mRNA	78.237
Foxi1 mRNA	88.06
Foxi1 mRNA	91.063
Foxi1 mRNA	89.716
Foxi1 mRNA	40.931
Foxi1 mRNA	75.279
Foxi1 mRNA	70.852
Foxi1 mRNA	75.405
Foxi1 mRNA	62.499
Foxi1 mRNA	75.648
Foxi1 mRNA	63.868
Foxi1 mRNA	68.026
Foxi1 mRNA	70.927
Foxi1 mRNA	87.028
Foxi1 mRNA	86.115
Foxi1 mRNA	23.762
Foxi1 mRNA	63.187
Foxi1 mRNA	31.888
Foxi1 mRNA	8.239
Foxi1 mRNA	88.707
Foxi1 mRNA	73.913
Foxi1 mRNA	42.227
Foxi1 mRNA	25.81
Foxi1 mRNA	16.034
Foxi1 mRNA	70.057
Foxi1 mRNA	26.864
Foxi1 mRNA	38.659
Foxi1 mRNA	90.899
Foxi1 mRNA	53.092
Foxi1 mRNA	34.551
Foxi1 mRNA	66.757
Foxi1 Rescue	32.708
Foxi1 Rescue	22.41
Foxi1 Rescue	30.228
Foxi1 Rescue	20.222
Foxi1 Rescue	30.122
Foxi1 Rescue	18.637
Foxi1 Rescue	21.235
Foxi1 Rescue	6.343
Foxi1 Rescue	33.767
Foxi1 Rescue	50.738
Foxi1 Rescue	23.152
Foxi1 Rescue	15.542
Foxi1 Rescue	25.299
Foxi1 Rescue	19.755
Foxi1 Rescue	22.044
Foxi1 Rescue	35.413
Foxi1 Rescue	33.192

## Sheet: Fig 4D-2
Data Area ubp1 expression
Condition	% Area
UC	14.365
UC	9.929
UC	7.806
UC	8.652
UC	8.872
UC	11.607
UC	9.792
UC	14.4
UC	9.492
UC	11.149
UC	6.81
UC	3.903
UC	3.083
UC	7.187
UC	7.397
UC	4.692
UC	6.24
UC	21.608
UC	11.287
UC	8.964
UC	17.213
UC	15.159
UC	5.908
UC	12.212
UC	18.034
UC	7.702
UC	11.079
UC	10.487
UC	15.214
UC	13.109
UC	7.792
UC	7.754
Foxi1 MO	1.556
Foxi1 MO	7.557
Foxi1 MO	2.167
Foxi1 MO	6.822
Foxi1 MO	5.117
Foxi1 MO	9.394
Foxi1 MO	7.022
Foxi1 MO	2.052
Foxi1 MO	4.903
Foxi1 MO	2.004
Foxi1 MO	11.493
Foxi1 MO	9.801
Foxi1 MO	1.066
Foxi1 MO	3.636
Foxi1 MO	14.472

## Sheet: Fig 4D-3
Data Area dmrt2 expression
Condition	% Area
Foxi1 MO	4.934
Foxi1 MO	1.654
Foxi1 MO	2.938
Foxi1 MO	3.62
Foxi1 MO	2.813
Foxi1 MO	4.163
Foxi1 MO	2.964
Foxi1 MO	1.189
Foxi1 MO	2.895
Foxi1 MO	4.448
UC	10.365
UC	14.277
UC	6.6
UC	12.602
UC	8.19
UC	3.692
UC	17.007
UC	9.736
UC	1.432
UC	4.357
UC	12.975
UC	11.233
UC	17.016
UC	8.319
UC	3.484
UC	5.3
UC	3.399
UC	2.239
UC	4.883
UC	4.21
UC	1.973
UC	2.814
UC	3.356
UC	4.591

## Sheet: Fig 4D-4
Data Area slc4a1 expression
Condition	% Area
Foxi1 MO	5.073
Foxi1 MO	1.574
Foxi1 MO	1.301
Foxi1 MO	2.714
Foxi1 MO	3.06
Foxi1 MO	3.782
Foxi1 MO	8.316
Foxi1 MO	9.427
Foxi1 MO	10.433
Foxi1 MO	6.271
UC	5.74
UC	5.508
UC	8.494
UC	3.243
UC	7.663
UC	8.372
UC	5.384
UC	4.939
UC	7.617
UC	7.871
UC	3.394
UC	4.068
UC	3.542
UC	14.783
UC	6.286
UC	9.135
UC	7.651
UC	9.613
UC	8.098
UC	7.555
UC	11.649
UC	7.303
UC	8.101
UC	6.966
UC	9.667
UC	14.648

[truncated: 22 more sheets: Fig 4D-5, Fig 4D-6, Fig 4D-7, Fig 4D-8, Fig 4D-9, Fig5B, Fig5C, Fig5D, FigS4A, FigS4B, FigS4C, FigS4E, FigS5A, FigS6B, FigS7A-C, FigS7Dgraph, FigS7Egraph, FigS8A, FigS8B, FigS8C …]
