# Supplementary material for: Foxi1 regulates multipotent mucociliary progenitors and ionocyte specification through transcriptional and epigenetic mechanisms
Source: PLoS Biol. 2026 Jan 5;24(1):e3003583. doi: 10.1371/journal.pbio.3003583 (PMC12768278; doi:10.1371/journal.pbio.3003583)
Supplement: S2 Data — (ZIP) [file pbio.3003583.s011.zip]

Archive with 2 entries (1 files):
- S2_Matrix_Data_Fig2A/
- S2_Matrix_Data_Fig2A/dataset_9a0accfc-0429-4a9e-abe6-adbefb641327.dat
