# Supplementary material for: Foxi1 regulates multipotent mucociliary progenitors and ionocyte specification through transcriptional and epigenetic mechanisms
Source: PLoS Biol. 2026 Jan 5;24(1):e3003583. doi: 10.1371/journal.pbio.3003583 (PMC12768278; doi:10.1371/journal.pbio.3003583)
Supplement: S6 Data — (XLSX) [file pbio.3003583.s015.xlsx]

## Sheet: Comparison 4D-1
Condition	Image_Name	Count	%Area
UC	Snap-3574-2_mask.tif	144	14.041
UC	Snap-3575-2_mask.tif	153	12.978
UC	Snap-3576-2_mask.tif	140	13.38
UC	Snap-3577-2_mask.tif	105	9.313
UC	Snap-3578-2_mask.tif	142	15.188
UC	Snap-3579-2_mask.tif	142	14.951
UC	Snap-3580-2_mask.tif	149	15.594
UC	Snap-3581-2.tif	118	12.202
UC	Snap-3582-2_mask.tif	130	14.99
UC	Snap-3583-2_mask.tif	120	13.613
UC	Snap-3584-2_mask.tif	112	12.14
UC	Snap-3585-2_mask.tif	170	13.71
UC	Snap-3586-2_mask.tif	179	13.686
UC	Snap-3587-2_mask.tif	130	14.992
UC	Snap-3588-2_mask.tif	140	16
UC	Snap-3589-2_mask.tif	149	16.157
UC	Snap-3590-2.tif	117	10.765
UC	Snap-3591-2_mask.tif	139	12.929
UC	Snap-3592-2_mask.tif	161	12.099
UC	Snap-3593-2.tif	124	12.757
UC	Snap-3594-2.tif	105	15.471
UC	Snap-3595-2_mask.tif	141	9.717
Foxi1 MO	Snap-7150-2_mask.tif	25	5.162
Foxi1 MO	Snap-7151-2.tif-(Colour_1).tif	52	4.795
Foxi1 MO	Snap-7152-2_mask.tif	85	15.161
Foxi1 MO	Snap-7153-2_mask.tif	52	7.601
Foxi1 MO	Snap-7154-2_mask.tif	68	6.681
Foxi1 MO	Snap-7155-2_mask.tif	52	11.72
Foxi1 MO	Snap-7156-2_mask.tif	61	7.428
Foxi1 MO	Snap-7157-2_mask.tif	25	1.676
Foxi1 MO	Snap-7158-2.tif	54	5.79
Foxi1 MO	Snap-7159-2_mask.tif	56	7.957
Foxi1 MO	Snap-7160-2_mask.tif	41	3.686
UC	Snap-7480-2.tif	84	20.097
UC	Snap-7481-2.tif	65	12.79
UC	Snap-7482-2.tif	69	11.188
UC	Snap-7483-2_mask.tif	61	8.701
UC	Snap-7484-2_mask.tif	62	8.801
UC	Snap-7485-2.tif	45	7.42
UC	Snap-7486-2_mask.tif	71	8.707
UC	Snap-7487-2.tif	54	7.191
UC	Snap-7488-2_mask.tif	62	10.391
UC	Snap-7489-2_mask.tif	72	10.459
UC	Snap-7490-2_mask.tif	50	5.573
UC	Snap-7491-2_mask.tif	85	12.888
UC	Snap-7492-2_mask.tif	84	17.793
UC	Snap-7493-2_mask.tif	77	7.351
Foxi1 MO	Snap-6618-2_mask.tif	60	5.013
Foxi1 MO	Snap-6619-2_mask.tif	67	6.538
Foxi1 MO	Snap-6620-2_mask.tif	81	9.275
Foxi1 MO	Snap-6621-2.tif	64	7.099
Foxi1 MO	Snap-6622-2_mask.tif	75	7.618
Foxi1 MO	Snap-6623-2_mask.tif	74	8.8
UC	Snap-6639-2.tif	69	10.401
UC	Snap-6640-2_mask.tif	73	7.243
UC	Snap-6641-2.tif	65	7.53
UC	Snap-6642-2.tif	71	9.496
UC	Snap-6643-2_mask.tif	62	8.206
UC	Snap-6644-2_mask.tif	76	7.361
UC	Snap-6645-2.tif	90	8.627
UC	Snap-6646-2_mask.tif	63	6.197
UC	Snap-6647-2_mask.tif	80	11.518
UC	Snap-6648-2_mask.tif	70	14.034
UC	Snap-6649-2_mask.tif	81	8.95
UC	Snap-6650-2_mask.tif	93	13.814
UC	Snap-6651-2.tif	62	13.089
UC	Snap-6652-2.tif	70	10.797
UC	Snap-6653-2_mask.tif	85	11.775
UC	Snap-6654-2_mask.tif	89	10.826
UC	Snap-6655-2_mask.tif	70	9.251
UC	Snap-6656-2_mask.tif	87	8.124
UC	Snap-6657-2.tif	62	7.49
UC	Snap-6658-2.tif	77	8.643
UC	Snap-6659-2_mask.tif	75	13.087

## Sheet: Comparison 4D-2
Condition	Image_Name	Count	%Area
Foxi1 MO	Snap-7381-2_mask.tif	105	8.414
Foxi1 MO	Snap-7382-2_mask.tif	91	5.718
Foxi1 MO	Snap-7383-2_mask.tif	72	7.754
Foxi1 MO	Snap-7384-2_mask.tif	78	4.855
Foxi1 MO	Snap-7385-2_mask.tif	47	1.95
UC	Snap-7368-2_mask.tif	141	11.573
UC	Snap-7369-2_mask.tif	102	9.732
UC	Snap-7370-2_mask.tif	127	14.314
UC	Snap-7371-2_mask.tif	99	9.443
UC	Snap-7372-2_mask.tif	133	11.103
UC	Snap-7373-2_mask.tif	124	6.752
UC	Snap-7374-2_mask.tif	69	3.833
UC	Snap-7375-2_mask.tif	53	3.014
UC	Snap-7376-2_mask.tif	120	7.138
UC	Snap-7377-2_mask.tif	97	7.376
UC	Snap-7379-2_mask.tif	82	4.651
UC	Snap-7380-2_mask.tif	100	6.126
Foxi1 MO	Snap-3691-2_mask.tif	46	1.497
Foxi1 MO	Snap-3692-2.tif	160	14.907
Foxi1 MO	Snap-3693-2.tif	92	5.976
Foxi1 MO	Snap-3694-2_mask.tif	100	6.195
Foxi1 MO	Snap-3695-2_mask.tif	99	4.833
UC	Snap-3686-2_mask.tif	253	14.435
UC	Snap-3687-2_mask.tif	189	9.933
UC	Snap-3688-2_mask.tif	181	7.802
UC	Snap-3689-2_mask.tif	170	8.642
UC	Snap-3690-2_mask.tif	165	8.181
Foxi1 MO	Snap-8033-2_mask.tif	74	11.392
Foxi1 MO	Snap-8034-2_mask.tif	64	9.744
Foxi1 MO	Snap-8035-2_mask.tif	11	1.05
Foxi1 MO	Snap-8037-2-mask.tif	84	11.891
Foxi1 MO	Snap-8038-2_mask.tif	33	3.561
UC	Snap-8039-2_mask.tif	78	11.508
UC	Snap-8040-2_mask.tif	42	5.423
UC	Snap-8041-2.tif	53	6.309
UC	Snap-8042-2.tif	83	14.862
UC	Snap-8043-2.tif	76	7.216
UC	Snap-8044-2_mask.tif	60	5.768
UC	Snap-8045-2_mask.tif	58	8.818
UC	Snap-8046-2.tif	73	10.262
UC	Snap-8047-2.tif	80	11.813
UC	Snap-8048-2.tif	74	6.36
UC	Snap-8049-2_mask.tif	67	7.743
UC	Snap-8050-2.tif	82	10.047
UC	Snap-8051-2_mask.tif	73	9.842
UC	Snap-8052-2.tif	76	10.707
UC	Snap-8053-2.tif	60	5.191

## Sheet: Comparison 4D-3
Condition	Image_Name	Count	%Area
Foxi1 MO	Snap-7324-2_mask.tif	26	1.637
Foxi1 MO	Snap-7325-2_mask.tif	5	0.363
Foxi1 MO	Snap-7326-2_mask.tif	20	2.899
Foxi1 MO	Snap-7327-2_mask.tif	22	2.113
Foxi1 MO	Snap-7328-2.tif	31	3.642
UC	Snap-7300-2_mask.tif	36	5.763
UC	Snap-7301-2_mask.tif	42	10.441
UC	Snap-7302-2.tif	43	6.452
UC	Snap-7303-2_mask.tif	41	7.364
UC	Snap-7304-2.tif	38	4.671
UC	Snap-7305-2.tif	20	3.219
UC	Snap-7306-2.tif	38	8.43
UC	Snap-7307-2_mask.tif	40	6.315
UC	Snap-7308-2.tif	26	2.88
UC	Snap-7309-2.tif	35	4.679
UC	Snap-7310-2.tif	29	2.895
UC	Snap-7311-2_mask.tif	38	7.967
Foxi1 MO	Snap-8129-2_mask.tif	24	4.072
Foxi1 MO	Snap-8130-2_mask.tif	29	2.964
Foxi1 MO	Snap-8131-2_mask.tif	15	1.183
Foxi1 MO	Snap-8132-2_mask.tif	32	4.438
Foxi1 MO	Snap-8133-2_mask.tif	28	4.434
UC	Snap-8134-2.tif	28	3.044
UC	Snap-8135-2.tif	32	4.235
UC	Snap-8136-2_mask.tif	25	3.431
UC	Snap-8137-2.tif	26	5.786
UC	Snap-8138-2.tif	47	4.162
UC	Snap-8139-2.tif	40	4.993
UC	Snap-8140-2.tif	43	5.203
UC	Snap-8141-2_mask.tif	37	4.141
UC	Snap-8142-2.tif	22	2.368
UC	Snap-8143-2.tif	23	4.179
UC	Snap-8144-2.tif	17	1.312
UC	Snap-8145-2.tif	29	5.371

## Sheet: Comparison 4D-4
Condition	Image_Name	Count	%Area
UC	Snap-8115-2.tif	38	4.577
UC	Snap-8116-2_mask.tif	42	8.671
UC	Snap-8117-2.tif	55	5.774
UC	Snap-8118-2.tif	32	6.856
UC	Snap-8119-2.tif	44	5.927
UC	Snap-8120-2.tif	75	7.211
UC	Snap-8121-2_mask.tif	30	8.087
UC	Snap-8122-2.tif	58	6.322
UC	Snap-8123-2.tif	19	2.719
UC	Snap-8124-2_mask.tif	31	7.285
UC	Snap-8125-2.tif	31	3.461
UC	Snap-8126-2.tif	52	4.418
UC	Snap-8127-2_mask.tif	52	9.644
UC	Snap-8128-2.tif	63	4.715
Foxi1 MO	Snap-8111-2.tif	24	3.893
Foxi1 MO	Snap-8112-2_mask.tif	33	3.695
Foxi1 MO	Snap-8113-2.tif	13	2.213
Foxi1 MO	Snap-8114-2.tif	39	7.298
Foxi1 MO	Snap-7318-2_mask.tif	54	5.036
Foxi1 MO	Snap-7319-2_mask.tif	22	1.538
Foxi1 MO	Snap-7320-2_mask.tif	24	1.295
Foxi1 MO	Snap-7321-2_mask.tif	43	2.678
Foxi1 MO	Snap-7322-2_mask.tif	36	3.06
Foxi1 MO	Snap-7323-2_mask.tif	35	3.768
UC	Snap-7440-2_mask.tif	69	8.362
UC	Snap-7441-2_mask.tif	93	7.6
UC	Snap-7442-2_mask.tif	64	6.116
UC	Snap-7443-2_mask.tif	80	6.703
UC	Snap-7444-2_mask.tif	67	5.378
UC	Snap-7445-2_mask.tif	56	4.068
UC	Snap-7446-2_mask.tif	65	4.057
UC	Snap-7447-2_mask.tif	58	3.394
UC	Snap-7448-2_mask.tif	69	3.241
UC	Snap-7449-2_mask.tif	78	4.298
UC	Snap-7450-2_mask.tif	46	4.361
UC	Snap-7451-2_mask.tif	85	7.755

## Sheet: Comparison 4D-5
Condition	Image_Name	Count	%Area
UC	Snap-7921-2_mask.tif	86	12.323
UC	Snap-7922-2_mask.tif	80	13.129
UC	Snap-7923-2_mask.tif	44	4.721
UC	Snap-7924-2_mask.tif	52	8.168
UC	Snap-7925-2_mask.tif	110	11.231
UC	Snap-7926-2_mask.tif	42	7.459
UC	Snap-7927-2_mask.tif	97	17.56
UC	Snap-7928-2_mask.tif	94	15.936
Foxi1 MO	Snap-7915-2_mask.tif	61	7.926
Foxi1 MO	Snap-7916-2_mask.tif	70	7.127
Foxi1 MO	Snap-7917-2_mask.tif	72	7.863
Foxi1 MO	Snap-7918-2_mask.tif	63	6.859
Foxi1 MO	Snap-7919-2_mask.tif	40	3.528
Foxi1 MO	Snap-7920-2_mask.tif	57	7.649
UC	Snap-7415-2_mask.tif	94	13.135
UC	Snap-7416-2_mask.tif	121	11.169
UC	Snap-7417-2_mask.tif	114	14.259
UC	Snap-7418-2_mask.tif	133	12.91
UC	Snap-7419-2_mask.tif	102	10.629
UC	Snap-7420-2_mask.tif	83	12.884
UC	Snap-7421-2_mask.tif	107	10.934
UC	Snap-7422-2_mask.tif	91	10.948
UC	Snap-7423-2_mask.tif	85	10.911
UC	Snap-7424-2_mask.tif	95	13.63
UC	Snap-7425-2_mask.tif	119	13.734
Foxi1 MO	Snap-7312-2_mask.tif	61	4.874
Foxi1 MO	Snap-7313-2_mask.tif	76	9.828
Foxi1 MO	Snap-7314-2_mask.tif	49	4.003
Foxi1 MO	Snap-7315-2_mask.tif	83	9.374
Foxi1 MO	Snap-7316-2_mask.tif	57	4.037
Foxi1 MO	Snap-7317-2_mask.tif	69	5.321

## Sheet: Comparison 4D-6
Condition	Image_Name	Count	%Area
Dmrt2 MO	Snap-7348-2_mask.tif	128	10.589
Dmrt2 MO	Snap-7349-2_mask.tif	96	7.999
Dmrt2 MO	Snap-7350-2_mask.tif	114	4.791
Dmrt2 MO	Snap-7351-2.tif	137	13.172
Dmrt2 MO	Snap-7352-2_mask.tif	131	14.101
Dmrt2 MO	Snap-7353-2_mask.tif	137	13.035
Dmrt2 MO	Snap-7354-2_mask.tif	129	13.873
Dmrt2 MO	Snap-7355-2.tif	120	13.162
Ubp1 MO	Snap-7329-2_mask.tif	95	8.47
Ubp1 MO	Snap-7330-2_mask.tif	13	0.702
Ubp1 MO	Snap-7331-2_mask.tif	2	0.194
UC	Snap-7291-2_mask.tif	133	13.642
UC	Snap-7292-2_mask.tif	114	8.953
UC	Snap-7293-2_mask.tif	142	10.112
UC	Snap-7294-2_mask.tif	152	18.964
UC	Snap-7295-2_mask.tif	128	14.136
UC	Snap-7296-2_mask.tif	166	15.186
UC	Snap-7297-2_mask.tif	169	14.721
UC	Snap-7298-2_mask.tif	129	14.955
UC	Snap-7299-2_mask.tif	159	15.449
Dmrt2 MO	Snap-7392-2.tif	249	17.02
Dmrt2 MO	Snap-7393-2.tif	207	13.231
Dmrt2 MO	Snap-7394-2.tif	115	14.066
Dmrt2 MO	Snap-7396-2.tif	168	14.841
Dmrt2 MO	Snap-7397-2.tif	198	13.194
Dmrt2 MO	Snap-7398-2.tif	173	19.942
Dmrt2 MO	Snap-7399-2.tif	190	10.721
Dmrt2 MO	Snap-8058-2_mask.tif	47	3.305
Dmrt2 MO	Snap-8059-2.tif	100	12.502
Dmrt2 MO	Snap-8060-2_mask.tif	71	7.333
Dmrt2 MO	Snap-8061-2_mask.tif	77	11.091
Dmrt2 MO	Snap-8062-2_mask.tif	28	1.34
Dmrt2 MO	Snap-8063-2.tif	115	13.525
Dmrt2 MO	Snap-8064-2.tif	82	7.217
Ubp1 MO	Manual-Snap-8054-2.tif	80	5.579
Ubp1 MO	Snap-8055-2_mask.tif	39	4.022
Ubp1 MO	Manual-Snap-8056-2.tif	65	5.053
Ubp1 MO	Manual-Snap-8057-2.tif	60	3.129
UC	Manual-Snap-8065-2.tif	82	6.667
UC	Manual-Snap-8066-2.tif	71	9.677
UC	Snap-8067-2_mask.tif	102	9.656
UC	Snap-8068-2_mask.tif	78	7.989
UC	Snap-8069-2_mask.tif	62	10.216
UC	Snap-8070-2_mask.tif	92	8.354
UC	Snap-8071-2_mask.tif	59	4
UC	Snap-8072-2_mask.tif	86	6.211
UC	Manual-Snap-8073-2.tif	106	13.368
UC	Manual-Snap-8074-2.tif	75	6.52
UC	Snap-8075-2_mask.tif	66	5.323
UC	Snap-8076-2_mask.tif	57	7.193
UC	Snap-8077-2_mask.tif	78	5.908
Ubp1 MO	Snap-4187-2_mask.tif	123	11.47
Ubp1 MO	Snap-4188-2_mask.tif	166	16.406
Ubp1 MO	Snap-4189-2_mask.tif	226	20.588
Ubp1 MO	Snap-4190-2_mask.tif	164	14.777
Ubp1 MO	Snap-4191-2_mask.tif	126	12.07
Ubp1 MO	Snap-4192-2_mask.tif	156	14.564
Ubp1 MO	Snap-4193-2_mask.tif	128	11.12
Ubp1 MO	Snap-4194-2_mask.tif	41	3.538
UC	Snap-4195-2_mask.tif	138	13.823
UC	Snap-4196-2_mask.tif	166	16.191
UC	Snap-4197-2_mask.tif	186	18.455
UC	Snap-4198-2_mask.tif	129	13.406
UC	Snap-4199-2_mask.tif	145	14.492
UC	Snap-4200-2_mask.tif	205	16.765
UC	Snap-4201-2_mask.tif	162	12.973
Dmrt2 MO	Snap-3649-2_mask.tif	243	16.646
Dmrt2 MO	Snap-3650-2_mask.tif	191	15.339
Dmrt2 MO	Snap-3651-2_mask.tif	219	20.59
Dmrt2 MO	Snap-3652-2_mask.tif	152	8.288
Dmrt2 MO	Snap-3653-2_mask.tif	213	19.081
UC	Snap-3639-2_mask.tif	253	17.157
UC	Snap-3640-2_mask.tif	227	13.021
UC	Snap-3641-2_mask.tif	206	12.245
UC	Snap-3642-2_mask.tif	197	17.313
UC	Snap-3643-2_mask.tif	244	19.692
UC	Snap-3644-2_mask.tif	187	16.466
UC	Snap-3645-2_mask.tif	245	12.23
UC	Snap-3646-2_mask.tif	224	10.738
UC	Snap-3647-2_mask.tif	151	8.557
UC	Snap-3648-2_mask.tif	246	17.471
Dmrt2 MO	Snap-4211-2_mask.tif	133	17.461
Dmrt2 MO	Snap-4212-2_mask.tif	153	17.214
Dmrt2 MO	Snap-4213-2_mask.tif	168	14.355
Dmrt2 MO	Snap-4214-2_mask.tif	133	13.772
Dmrt2 MO	Snap-4215-2_mask.tif	136	17.077
UC	Snap-4202-2_mask.tif	178	16.546
UC	Snap-4203-2_mask.tif	138	15.105
UC	Snap-4204-2_mask.tif	150	16.363
UC	Snap-4205-2_mask.tif	176	20.661
UC	Snap-4206-2_mask.tif	185	16.216
UC	Snap-4207-2_mask.tif	192	20.378
UC	Snap-4207-2_mask.tif	192	20.378
UC	Snap-4208-2_mask.tif	168	16.967
UC	Snap-4209-2_mask.tif	150	16.595
UC	Snap-4210-2_mask.tif	179	16.064
Ubp1 MO	Snap-4967-2_mask.tif	151	16.063
Ubp1 MO	Snap-4969-2_mask.tif	154	17.344
Ubp1 MO	Snap-4970-2_mask.tif	54	6.63
Ubp1 MO	Snap-4971-2_mask.tif	128	12.946
Ubp1 MO	Snap-4972-2_mask.tif	131	13.416
UC	Snap-4973-2_mask.tif	132	11.465
UC	Snap-4974-2_mask.tif	140	18.172
UC	Snap-4975-2_mask.tif	165	15.384
UC	Snap-4976-2_mask.tif	120	14.877
UC	Snap-4977-2_mask.tif	76	12.113

## Sheet: Comparison 4D-7
Condition	Image_Name	Count	%Area
Dmrt2 MO	Snap-8007-2_mask.tif	66	14.237
Dmrt2 MO	Snap-8008-2_mask.tif	68	14.034
Dmrt2 MO	Snap-8009-2_mask.tif	47	10.238
Dmrt2 MO	Snap-8010-2_mask.tif	90	11.597
Dmrt2 MO	Snap-8011-2_mask.tif	99	10.034
Dmrt2 MO	Snap-8012-2_mask.tif	67	12.033
Dmrt2 MO	Snap-8013-2_mask.tif	37	9.361
Dmrt2 MO	Snap-8014-2_mask.tif	86	7.13
Ubp1 MO	Manual-Snap-8003-2.tif	61	10.021
Ubp1 MO	Manual-Snap-8004-2.tif	90	12.028
Ubp1 MO	Snap-8005-2_mask.tif	53	8.339
Ubp1 MO	Manual-Snap-8006-2.tif	63	8.305
UC	Manual-Snap-8019-2.tif	72	14.835
UC	Manual-Snap-8020-2.tif	77	12.213
UC	Snap-8021-2_mask.tif	89	14.135
UC	Manual-Snap-8022-2.tif	96	12.984
UC	Snap-8023-2_mask.tif	89	18.315
UC	Manual-Snap-8024-2.tif	103	15.194
UC	Manual-Snap-8025-2.tif	103	16.482
UC	Manual-Snap-8026-2.tif	90	13.348
UC	Manual-Snap-8027-2.tif	91	11.274
UC	Manual-Snap-8028-2.tif	83	14.081
UC	Snap-8029-2_mask.tif	58	10.837
UC	Snap-8030-2_mask.tif	64	11.552
UC	Snap-8031-2_mask.tif	65	15.49
UC	Snap-8032-2_mask.tif	88	14.55
Ubp1 MO	Snap-5619-2_mask.tif	108	10.065
Ubp1 MO	Snap-5620-2_mask.tif	130	10.428
Ubp1 MO	Snap-5621-2_mask.tif	90	12.277
Ubp1 MO	Snap-5622-2_mask.tif	93	5.518
Ubp1 MO	Snap-5623-2_mask.tif	44	6.368
Ubp1 MO	Snap-5624-2_mask.tif	103	12.196
Ubp1 MO	Snap-5625-2_mask.tif	88	6.333
UC	Snap-5638-2_mask.tif	104	8.831
UC	Snap-5639-2_mask.tif	131	16.187
UC	Snap-5640-2_mask.tif	84	8.74
UC	Snap-5641-2_mask.tif	152	14.404
UC	Snap-5642-2_mask.tif	92	10.865
UC	Snap-5643-2_mask.tif	56	5.891
UC	Snap-5644-2_mask.tif	106	15.123
UC	Snap-5645-2_mask.tif	114	14.496
UC	Snap-5646-2_mask.tif	134	15.453
UC	Snap-5647-2_mask.tif	94	11.791
Dmrt2 MO	Snap-3626-2_mask.tif	122	3.021
Dmrt2 MO	Snap-3627-2_mask.tif	82	2.457
Dmrt2 MO	Snap-3628-2_mask.tif	175	6.199
Dmrt2 MO	Snap-3629-2_mask.tif	141	5.236
Dmrt2 MO	Snap-3630-2_mask.tif	106	2.777
Dmrt2 MO	Snap-3631-2_mask.tif	72	2.716
UC	Snap-3615-2_mask.tif	76	2.355
UC	Snap-3616-2_mask.tif	159	4.614
UC	Snap-3617-2_mask.tif	52	1.315
UC	Snap-3618-2_mask.tif	116	6.301
UC	Snap-3619-2_mask.tif	195	14.195
UC	Snap-3620-2_mask.tif	138	4.789
UC	Snap-3621-2_mask.tif	98	3.679
UC	Snap-3622-2_mask.tif	107	3.464
UC	Snap-3623-2_mask.tif	101	2.319
UC	Snap-3624-2_mask.tif	132	6.159
UC	Snap-3625-2_mask.tif	99	3.057
Dmrt2 MO	Snap-4276-2_mask.tif	113	13.362
Dmrt2 MO	Snap-4277-2_mask.tif	98	10.097
Dmrt2 MO	Snap-4278-2_mask.tif	119	11.532
Dmrt2 MO	Snap-4279-2_mask.tif	144	10.807
Dmrt2 MO	Snap-4280-2_mask.tif	130	10.027
Dmrt2 MO	Snap-4281-2_mask.tif	101	11.525
Dmrt2 MO	Snap-4282-2_mask.tif	98	7.172
UC	Snap-4268-2_mask.tif	107	11.49
UC	Snap-4269-2_mask.tif	109	13.839
UC	Snap-4270-2_mask.tif	110	11.742
UC	Snap-4271-2_mask.tif	130	10.527
UC	Snap-4272-2_mask.tif	141	13.775
UC	Snap-4273-2_mask.tif	131	12.481
UC	Snap-4274-2_mask.tif	113	12.958
UC	Snap-4275-2_mask.tif	113	15.384

## Sheet: Comparison 4D-8
Condition	Image_Name	Count	%Area
UC	Snap-4216-2_mask.tif	79	9.343
UC	Snap-4217-2_mask.tif	60	7.786
UC	Snap-4218-2_mask.tif	58	8.853
UC	Snap-4219-2_mask.tif	66	8.95
UC	Snap-4220-2_mask.tif	60	8.209
UC	Snap-4221-2_mask.tif	76	9.1
UC	Snap-4222-2_mask.tif	74	8.049
Dmrt2 MO	Snap-4223-2_mask.tif	18	2.16
Dmrt2 MO	Snap-4224-2_mask.tif	9	0.921
Dmrt2 MO	Snap-4225-2_mask.tif	8	0.806
UC	Snap-7251-2_mask.tif	42	9.69
UC	Snap-7252-2_mask.tif	62	8.368
UC	Snap-7253-2_mask.tif	62	6.498
UC	Snap-7254-2_mask.tif	63	8.297
UC	Snap-7255-2_mask.tif	60	6.728
UC	Snap-7256-2_mask.tif	68	7.474
UC	Snap-7257-2_mask.tif	47	4.527
UC	Snap-7258-2_mask.tif	46	4.71
UC	Snap-7259-2_mask.tif	90	9.361
UC	Snap-7260-2_mask.tif	70	8.065
UC	Snap-7261-2_mask.tif	47	6.704
Dmrt2 MO	Snap-7284-2_mask.tif	10	1.405
Dmrt2 MO	Snap-7285-2_mask.tif	12	1.56
Dmrt2 MO	Snap-7286-2_mask.tif	4	0.577
Dmrt2 MO	Snap-7287-2_mask.tif	26	4.045
Dmrt2 MO	Snap-7288-2_mask.tif	6	0.791
Dmrt2 MO	Snap-7289-2_mask.tif	19	2.942
Dmrt2 MO	Snap-7290-2_mask.tif	10	1.714
UC	Manual-Snap-8115-2.tif	39	3.541
UC	Snap-8116-2_mask.tif	42	8.671
UC	Manual-Snap-8117-2.tif	54	4.934
UC	Snap-8118-2_mask.tif	33	6.151
UC	Manual-Snap-8119-2.tif	38	6.472
UC	Manual-Snap-8120-2.tif	71	5.778
UC	Snap-8121-2_mask.tif	30	8.087
UC	Manual-Snap-8122-2.tif	70	7.471
UC	Snap-8123-2_mask.tif	14	3.82
UC	Snap-8124-2_mask.tif	31	7.285
UC	Snap-8125-2_mask.tif	26	5.024
UC	Manual-Snap-8126-2.tif	48	4.486
UC	Snap-8127-2_mask.tif	52	9.644
UC	Snap-8128-2_mask.tif	41	8.559
Ubp1 MO	Snap-7999-2_mask.tif	37	8.983
Ubp1 MO	Snap-8000-2_mask.tif	46	8.618
Ubp1 MO	Snap-8001-2_mask.tif	29	3.264
Ubp1 MO	Snap-8002-2_mask.tif	9	0.864
Dmrt2 MO	Snap-8105-2_mask.tif	29	3.838
Dmrt2 MO	Manual-Snap-8106-2.tif	0	0
Dmrt2 MO	Snap-8107-2_mask.tif	11	2.217
Dmrt2 MO	Manual-Snap-8108-2.tif	20	2.178
Dmrt2 MO	Snap-8109-2_mask.tif	24	2.212
Dmrt2 MO	Manual-Snap-8110-2.tif	8	0.548
UC	Manual-Snap-7400-2.tif	70	5.138
UC	Snap-7401-2_mask.tif	67	8.193
UC	Manual-Snap-7402-2.tif	82	4.675
UC	Snap-7403-2_mask.tif	72	11.012
UC	Manual-Snap-7404-2.tif	68	5.413
UC	Snap-7405-2_mask.tif	49	4.26
UC	Snap-7406-2_mask.tif	64	4.984
UC	Snap-7407-2_mask.tif	53	4.354
Ubp1 MO	Manual-Snap-7408-2.tif	80	8.214
Ubp1 MO	Manual-Snap-7409-2.tif	88	3.662
Ubp1 MO	Snap-7410-2_mask.tif	73	6.941
Ubp1 MO	Snap-7411-2_mask.tif	91	9.92
Ubp1 MO	Snap-7412-2_mask.tif	128	10.916
Ubp1 MO	Snap-7413-2_mask.tif	122	10.213
Ubp1 MO	Snap-7414-2_mask.tif	91	10.114

## Sheet: Comparison 4D-9
Condition	Image_Name	Count	%Area
Dmrt2 MO	Snap-8078-2_mask.tif	67	16.043
Dmrt2 MO	Snap-8079-2_mask.tif	128	15.162
Dmrt2 MO	Snap-8080-2_mask.tif	68	16.094
Dmrt2 MO	Snap-8081-2_mask.tif	113	14.101
Dmrt2 MO	Snap-8082-2_mask.tif	120	12.449
Dmrt2 MO	Snap-8083-2_mask.tif	33	6.601
Dmrt2 MO	Snap-8084-2_mask.tif	55	11.332
Ubp1 MO	Snap-7995-2_mask.tif	28	3.749
Ubp1 MO	Manual-Snap-7996-2.tif	27	2.473
Ubp1 MO	Snap-7997-2_mask.tif	19	4.615
Ubp1 MO	Snap-7998-2_mask.tif	41	5.358
UC	Snap-8090-2_mask.tif	60	13.221
UC	Snap-8091-2_mask.tif	65	14.417
UC	Snap-8092-2_mask.tif	60	9.686
UC	Snap-8093-2_mask.tif	74	13.479
UC	Snap-8094-2_mask.tif	75	10.385
UC	Snap-8095-2_mask.tif	76	11.647
UC	Snap-8096-2_mask.tif	65	13.805
UC	Snap-8097-2_mask.tif	61	9.659
UC	Snap-8098-2_mask.tif	55	11.499
UC	Snap-8099-2_mask.tif	75	16.145
UC	Snap-8100-2_mask.tif	66	9.689
UC	Snap-8101-2_mask.tif	100	15.755
UC	Snap-8102-2_mask.tif	81	18.007
UC	Snap-8103-2_mask.tif	64	12.193
UC	Snap-8104-2_mask.tif	66	10.101
Ubp1 MO	Snap-4163-2_mask.tif	62	5.606
Ubp1 MO	Snap-4164-2_mask.tif	60	5.815
Ubp1 MO	Snap-4165-2_mask.tif	27	2.863
Ubp1 MO	Snap-4166-2_mask.tif	52	4.375
Ubp1 MO	Snap-4167-2_mask.tif	42	5.979
Ubp1 MO	Snap-4168-2_mask.tif	57	6.547
Ubp1 MO	Snap-4169-2_mask.tif	8	1.012
Ubp1 MO	Snap-4170-2_mask.tif	94	10.413
Ubp1 MO	Snap-4171-2_mask.tif	15	1.536
Ubp1 MO	Snap-4172-2_mask.tif	12	1.189
Ubp1 MO	Snap-4173-2_mask.tif	133	2.668
Ubp1 MO	Snap-4174-2_mask.tif	25	3.603
Ubp1 MO	Snap-4175-2_mask.tif	21	3.901
Ubp1 MO	Snap-4176-2_mask.tif	49	5.33
Ubp1 MO	Snap-4177-2_mask.tif	66	5.49
Ubp1 MO	Snap-4178-2_mask.tif	64	4.685
Ubp1 MO	Snap-4179-2_mask.tif	4	0.04
UC	Snap-4180-2_mask.tif	117	12.425
UC	Snap-4181-2_mask.tif	122	14.093
UC	Snap-4182-2_mask.tif	92	12.021
UC	Snap-4183-2_mask.tif	114	12.313
UC	Snap-4184-2_mask.tif	137	12.565
UC	Snap-4185-2_mask.tif	40	4.962
Ubp1 MO	Snap-5705-2_manual.tif	59	3.875
Ubp1 MO	Snap-5706-2_manual.tif	11	0.553
Ubp1 MO	Snap-5707-2_mask.tif	59	5.882
Ubp1 MO	Snap-5708-2_mask.tif	35	2.854
Ubp1 MO	Snap-5709-2_mask.tif	36	3.791
Ubp1 MO	Snap-5710-2_mask.tif	61	7.094
UC	Snap-5680-2_mask.tif	97	11.533
UC	Snap-5681-2_mask.tif	115	11.844
UC	Snap-5682-2_mask.tif	112	11.862
UC	Snap-5683-2_mask.tif	87	9.486
UC	Snap-5684-2_mask.tif	117	12.747
UC	Snap-5685-2_mask.tif	117	14.478
UC	Snap-5686-2_mask.tif	115	13.373
UC	Snap-5687-2_mask.tif	116	11.608
UC	Snap-5688-2_mask.tif	124	12.554
Dmrt2 MO	Snap-3672-2_mask.tif	138	13.566
Dmrt2 MO	Snap-3673-2_mask.tif	122	11.447
Dmrt2 MO	Snap-3674-2_mask.tif	121	6.09
Dmrt2 MO	Snap-3675-2_mask.tif	113	8.006
Dmrt2 MO	Snap-3676-2_mask.tif	137	14.144
Dmrt2 MO	Snap-3677-2_mask.tif	175	14.222
UC	Snap-3660-2_mask.tif	165	11.709
UC	Snap-3661-2_mask.tif	176	10.676
UC	Snap-3662-2_mask.tif	139	11.694
UC	Snap-3663-2_mask.tif	164	14.331
UC	Snap-3664-2_mask.tif	152	12.971
UC	Snap-3665-2_mask.tif	179	7.874
UC	Snap-3666-2_mask.tif	120	6.378
UC	Snap-3667-2_mask.tif	86	5.558
UC	Snap-3668-2_mask.tif	80	3.321
UC	Snap-3669-2_mask.tif	119	6.509
UC	Snap-3670-2_mask.tif	151	7.305
UC	Snap-3671-2_mask.tif	135	8.35
Dmrt2 MO	Snap-4234-2_mask.tif	151	17.788
Dmrt2 MO	Snap-4235-2_mask.tif	128	15.806
Dmrt2 MO	Snap-4236-2_mask.tif	114	13.15
Dmrt2 MO	Snap-4237-2_mask.tif	131	13.75
Dmrt2 MO	Snap-4238-2_mask.tif	113	8.958
UC	Snap-4226-2_mask.tif	126	14.319
UC	Snap-4227-2_mask.tif	144	13.664
UC	Snap-4228-2_mask.tif	170	17.091
UC	Snap-4229-2_mask.tif	119	16.536
UC	Snap-4230-2_mask.tif	137	14.204
UC	Snap-4231-2_mask.tif	118	13.331
UC	Snap-4232-2_mask.tif	100	12.187
UC	Snap-4233-2_mask.tif	116	14.943
