# Supplementary material for: Foxi1 regulates multipotent mucociliary progenitors and ionocyte specification through transcriptional and epigenetic mechanisms
Source: PLoS Biol. 2026 Jan 5;24(1):e3003583. doi: 10.1371/journal.pbio.3003583 (PMC12768278; doi:10.1371/journal.pbio.3003583)
Supplement: S7 Data — (XLSX) [file pbio.3003583.s016.xlsx]

## Sheet: ExpLog
Experiment	Assay	Condition (n) [used in figure #]	Condition (n) [used in figure #]	Condition (n) [used in figure #]	Condition (n) [used in figure #]
1	IF reporter, st.33-34 B10:30 foxi1::GFP-Utro, foxi1::GFP-Utro-Del1, a-tub::mScarletI	foxi1::GFP-Utro + H2B-RFP n=5 [Fig.1C images; Fig.S6A]	foxi1::GFP-Utro-Del1 + H2B-RFP n=4 [Fig.S6A]	foxi1::GFP-Utro + alpha-tubulin::mScarlet-I + H2B-RFP n=3
2	IF reporter, st.33-34 C12:30 foxi1::GFP-Utro, foxi1::GFP-Utro-Del1, a-tub::mScarletI	foxi1::GFP-Utro + H2B-RFP n=5	foxi1::GFP-Utro-Del1 + H2B-RFP n=4	foxi1::GFP-Utro + alpha-tubulin::mScarlet-I + H2B-RFP n=2
3	IF reporter, st.33-34 D12:30 foxi1::GFP-Utro, foxi1::GFP-Utro-Del1, a-tub::mScarletI	foxi1::GFP-Utro + H2B-RFP n=2	foxi1::GFP-Utro-Del1 + H2B-RFP n=4	foxi1::GFP-Utro + alpha-tubulin::mScarlet-I + H2B-RFP n=2
4	IF reporter, st.33-34 B13:00 foxi1::GFP-Utro, a-tub::mScarletI	foxi1::GFP-Utro + alpha-tubuline::mScarlet-I n=2 [Fig.S2A,B]
5	WMISH reporter, stage series D13:10 foxi1::GFP-Utro	UC (st9=10, st10=9; st10.5-11=8; st12=7; st14=5; st16=6; st20=5; st25=6; st32=10) [Fig. S1A]	foxi1::GFP-Utro (st.9=6 [Fig.S2C]; st.10=8 [Fig.1D,S2C]; st.12=5 [Fig.1D,S2C]; st.16=4; st.25=6; st.32=5)
6	WMISH reporter stage series, B13:10 foxi1::GFP-Utro	UC (st9=7; st10=10; st10.5-11=9; st12=9; st14=6; st16=8; st20=7; st25=8; st32=9) [Fig. S1A]	foxi1::GFP-Utro (st.9=10 ; st.10=9; st.12=5; st.16=4 [Fig.1D,S2C]; st.25=4 [Fig.1D,S2C]; st.32=7 [Fig.1D,S2C])
7	IF reporter, stage series D13:10 cryosec.40x foxi1::GFP-Utro	foxi1::GFP-Utro + mRFP (st.9=3; st.10=2; st.11=2; st.12=2; st.14=3; st.16=3; st.20=2; st.25=2; st.32=3)
8	IF reporter, stage series B09:10 hemisec.20x foxi1::GFP-Utro	foxi1::GFP-Utro + mRFP (st.10.5=2; st.12=3; st.14=1; st.16=3; st.20=3; st.25=2; st.32=2) [Fig.1E, S3A]
9	foxi1 HCR™️ + IF (488 anti-GFP) foxi1::GFP-Utrophin hemisections D1135	5 ng/µl foxi1::GFP-Utrophin st.12 n=3 [Fig.1F]	5 ng/µl foxi1::GFP-Utrophin st.14 n=2	5 ng/µl foxi1::GFP-Utrophin st.16 n=1
10	foxi1 HCR™️ + IF (488 anti-GFP) foxi1::GFP-Utrophin hemisections A1135	5 ng/µl foxi1::GFP-Utrophin st.12 n=2	5 ng/µl foxi1::GFP-Utrophin st.14 n=2 [Fig.1F]	5 ng/µl foxi1::GFP-Utrophin st.16 n=2 [Fig.1F]
11	foxi1 HCR™️ foxi1::GFP-Utrophin st.32 C940	5 ng/µl foxi1::GFP-Utrophin st.32 n=3 [Fig.1F]
12	foxi1 HCR™️ foxi1::GFP-Utrophin st.32 B1110	5 ng/µl foxi1::GFP-Utrophin st.32 n=1 [Fig.1F]
13	Morphology skin lesions, st. 30 B11:05 Foxi1MO	UC (13) [Fig.3B images, graph]	Foxi1MO (16) [Fig.3B images, graph]	Foxi1MO + foxi1mRNA (14) [Fig.3B images, graph]
14	Morphology skin lesions, st. 30 C11:05 Foxi1MO	UC (17) [Fig.3B graph]	Foxi1MO (14) [Fig.3B graph]	Foxi1MO + foxi1mRNA (15) [Fig.3B graph]
15	Morphology skin lesions, st. 30 D11:05 Foxi1MO	UC (11) [Fig.3B graph]	Foxi1MO (12) [Fig.3B graph]	Foxi1MO + foxi1mRNA (14) [Fig.3B graph]
16	IF cell types and morphology , st.32 D13:45 (20x mag.) Foxi1MO	UC (2) [Fig.S4E graph]	Foxi1MO (2) [Fig.S4E graph]	Foxi1MO + 5ng foxi1 mRNA (2) [Fig.S4E graph]		Foxi1MO + 50ng foxi1 mRNA (1) [Fig.S4E graph]
17	IF cell types and morphology , st.32 A13:45 (20x mag.) Foxi1MO	UC (4) [Fig.3C images, S4C graph]	Foxi1MO (8) [Fig.3C images, S4E graph]	Foxi1MO + 5ng foxi1 mRNA (5) [Fig.3C images, S4E graph]	Foxi1MO + 15ng foxi1 mRNA (4) [Fig.3C images, S4E graph]	Foxi1MO + 50ng foxi1 mRNA (5) [Fig.3C images, S4E graph]
18	IF cell types and morphology , st.32 E13:45 (20x mag.) Foxi1MO	UC (3) [Fig.S4C graph]	Foxi1MO (2) [Fig.S4E graph]	Foxi1MO + 5ng foxi1 mRNA (2) [Fig.S4E graph]	Foxi1MO + 15ng foxi1 mRNA (2) [Fig.S4E graph]	Foxi1MO + 50ng foxi1 mRNA (2) [Fig.S4E graph]
19	IF cell type quantification, st.32 Exp. C (25x mag.) Foxi1MO	ctrl. (n=3 embryos; 587 GCs, 110 ISCs, 137 MCCs, 97 SSCs) [Fig.3D graph]	Foxi1MO (n=3 embryos; 483 GCs, 42 ISCs, 107 MCCs, 28 SSCs) [Fig.3D graph]
20	IF cell type quantification, st.32 A8:55 (20x mag.) Foxi1MO	ctrl. (n=3 embryos; 740 GC, 153 ISCs, 152 MCCs, 146 SSCs) [Fig.3D images, graph]	Foxi1MO (n=4 embryos; 965 GC, 93 ISCs, 365 MCCs, 155 SSCs) [Fig.3D images, graph]
21	IF cell type quantification, st.32 B8:55 (20x mag.) Foxi1MO	ctrl. (n=5 embryos; 1274 GC, 295 ISCs, 283 MCCs, 323 SSCs) [Fig.3D graph]	Foxi1MO (n=4 embryos; 1097 GC, 146 ISCs, 330 MCCs, 264 SSCs) [Fig.3D graph]
22	morphology delaminating cells, A13:45 st.9 Foxi1MO	ctrl n=20 (19 wt/ 1 abnormal) [Fig. S4A graph]	3pmol foxi1 MO n=21 (1 wt/ 20 abnormal) [Fig. S4A graph]
23	morphology delaminating cells, 30A st.9 Foxi1MO	ctrl n=34 (32 wt/ 2 abnormal) [Fig. S4A image, graph]	3pmol foxi1 MO n=27 (5 wt/ 22 abnormal) [Fig. S4A image, graph]
24	morphology delaminating cells, 30C st.9 Foxi1MO	ctrl n=27 (21 wt/ 6 abnormal) [Fig. S4A graph]	3pmol foxi1 MO n=23 (0 wt/ 23 abnormal) [Fig. S4A graph]
25	TUNEL staining, A9:40	ctrl n=19 (0 +/ 19 -) [Fig. S4B graph]	3pmol foxi1 MO n=16 (0 +t/ 16 -) [Fig. S4B graph]
26	TUNEL staining, C9:40	ctrl n=19 (0 +/ 12 -) [Fig. S4B images, graph]	3pmol foxi1 MO n=15 (0 +t/ 15 -) [Fig. S4B images, graph]
27	morphology A10:15	ctrl. n=82 (80 normal, 1 mild bp closure defects, 1 strong bp closure defects, 0 exogastrulating) [Fig.S4C,D images, graph]	foxi1 MO. n=59 (4 normal, 14 mild bp closure defects, 27 strong bp closure defects, 2 exogastrulating) [Fig.S4C,D images, graph]	foxi1 MO + 10mRNA; n=66 (17 normal, 9 mild bp closure defects, 33 strong bp closure defects, 7 exogastrulating) [Fig.S4C,D images, graph]	foxi1 MO + 50mRNA; n=55 (10 normal, 18 mild bp closure defects, 27 strong bp closure defects, 0 exogastrulating) [Fig.S4C,D images, graph]
28	morphology D10:15	ctrl. n=15 (15 normal, 0 mild bp closure defects, 0 strong bp closure defects, 0 exogastrulating) [Fig.S4C graph]	foxi1 MO. n=57 (4 normal, 8 mild bp closure defects, 25 strong bp closure defects,20 exogastrulating) [Fig.S4C graph]	foxi1 MO + 10mRNA; n=64 (1 normal, 6 mild bp closure defects, 49 strong bp closure defects,8 exogastrulating) [Fig.S4C graph]	foxi1 MO + 50mRNA; n=68 (11 normal, 18 mild bp closure defects, 31 strong bp closure defects,8 exogastrulating) [Fig.S4C graph]
29	WMISH ubp1 and mcidas A10:15, 3pmol foxi1 MO, foxi1 MO + 10ng/µl gfp-foxi1, foxi1 MO + 50 ng/µl gfp-foxi1	crtl. (ubp1=5, mcidas=5) [Fig.S4F]	3pmol foxi1 MO (ubp1=21, mcidas=17) [Fig.S4F]	3pmol foxi1 MO + 10ng/µl GFP-Foxi1 (ubp1=19, mcidas=25) [Fig.S4F]	3pmol foxi1 MO + 50ng/µl GFP-Foxi1 (ubp1=23, mcidas=24) [Fig.S4F]
30	WMISH ubp1 and mcidas D10:15, 3pmol foxi1 MO, foxi1 MO + 10ng/µl gfp-foxi1, foxi1 MO + 50 ng/µl gfp-foxi1	crtl. (ubp1=16 mcidas=16)	3pmol foxi1 MO (ubp1=13, mcidas=16)	3pmol foxi1 MO + 10ng/µl GFP-Foxi1 (ubp1=12, mcidas=10)	3pmol foxi1 MO + 50ng/µl GFP-Foxi1 (ubp1=11, mcidas=11)
31	qPCR Caps 3 foxi1 MO + foxi1-GFP bio1 C1035	ctrl. st.11 n=32 [Fig. S5A]	3 pmol foxi1 MO n=32 [Fig. S5A]	3 pmol foxi1 MO + 5ng/µl foxi1-GFP n=32 [Fig. S5A]	3 pmol foxi1 MO + 15ng/µl foxi1-GFP n=30 [Fig. S5A]	3 pmol foxi1 MO + 50ng/µl foxi1-GFP n=27 [Fig. S5A]
32	qPCR Caps 3 foxi1 MO + foxi1-GFP bio2 C1135	ctrl. st.11 n=21 [Fig. S5A]	3 pmol foxi1 MO n=17 [Fig. S5A]	3 pmol foxi1 MO + 5ng/µl foxi1-GFP n=13 [Fig. S5A]	3 pmol foxi1 MO + 15ng/µl foxi1-GFP n=15 [Fig. S5A]	3 pmol foxi1 MO + 15ng/µl foxi1-GFP n=21 [Fig. S5A]
33	IF reporter, st.19 A11:05, foxi1::GFP-Utro + 3pmol foxi1 MO	n=6 [Fig. S5D]
34	IF reporter, st.19 C11:05, foxi1::GFP-Utro + 3pmol foxi1 MO	n=3 [Fig. S5E]
35	qPCR Caps, 100ng/µl foxi1 mRNA, foxi1::GFP-Utro, foxi1::GFP-Utro-delFoxi2BR, bio1	ctrl. n=20 [Fig. S6B]	100ng/µl foxi1 mRNA n=20 [Fig. S6B]	foxi1::GFP-Utro n=19 [Fig. S6B]	foxi1::GFP-Utro n=18 [Fig. S6B]
36	qPCR Caps, 100ng/µl foxi1 mRNA, foxi1::GFP-Utro, foxi1::GFP-Utro-delFoxi2BR, bio2	ctrl. n=14 [Fig. S6B]	100ng/µl foxi1 mRNA n=19 [Fig. S6B]	foxi1::GFP-Utro n=17 [Fig. S6B]	foxi1::GFP-Utro n=17 [Fig. S6B]
37	IF reporter induction, st.11 Exp1 26-07-2024 foxi1::GFP-Utro, foxi1mRNA	ctrl. (memRFP vegetal + = 4; not induced = 11) [Fig.S6C]	foxi1mRNA (memRFP vegetal + = 18; not induced = 5) [Fig.S6C]
38	IF reporter induction, st.11 Exp2 05-08-2024 foxi1::GFP-Utro, foxi1mRNA	ctrl. (memRFP vegetal + = 3; not induced = 15)	foxi1mRNA (memRFP vegetal + = 8; not induced = 6)
39	WMISH atp6v1e1, st.32, A9:00 Foxi1MO + Rescue + mRNA GOF	UC (14) [Fig.4C,D]	foxi1MO (11) [Fig.4C,D]	foxi1MO + foxi1mRNA (6) [Fig.4C,D]	foxi1mRNA (16) [Fig.4C,D]
40	WMISH atp6v1e1, st.32, C10:40 Foxi1MO + Rescue	UC (21) [Fig.4D]	foxi1MO (6) [Fig.4D]	foxi1MO + foxi1mRNA (11) [Fig.4D]
41	WMISH atp6v1e1, st.32, A8:30 Foxi1 mRNA	UC (22) [Fig.4D]			foxi1mRNA (18) [Fig.4D]
42	WMISH various markers, st.32, A9:45 Foxi1MO, Ubp1MO, Dmrt2MO	UC (atp6v1e1=12; slc4a1=11; slc26a4=12; foxi1=9; ubp1=12; dmrt2=12) [Fig.4D,E]	foxi1MO (slc4a1=6, slc26a4=5; ubp1=5; dmrt2=4) [Fig.4D,E]	ubp1MO ( slc4a1=11, slc26a4=9; foxi1=1; dmrt2=7) [Fig.4D]	dmrt2MO (atp6v1e1=5, slc26a4=14; foxi1=8) [Fig.4D]
43	WMISH ubp1, st.32, A9:00 Foxi1MO	UC (5) [Fig.4D]	foxi1MO (5) [Fig.4D]
44	WMISH various markers, st.32, A14:00 Dmrt2MO	UC (atp6v1e1=11; slc4a1=10; slc26a4=12; foxi1=10, ubp1=9) [Fig.4D,G]	dmrt2MO (atp6v1e1=6, slc4a1=7, sB7:D7 foxi1=5; ubp1=6) [Fig.1D,G]
45	WMISH various markers, st.32, A11:45 Foxi1MO, Ubp1MO, Dmrt2MO	UC (atp6v1e1=14; slc4a1=14; slc26a4=15; foxi1=13; dmrt2=12; ubp1=15) [Fig.4D]	foxi1MO (atp6v1e1=4; slc4a1=4; slc26a4=5; dmrt2=5; ubp1=5) [Fig.4D]	ubp1MO (atp6v1e1=4, slc4a1=4, slc26a4=4; foxi1=4) [Fig.4D]	dmrt2MO (atp6v1e1=8, slc4a1=6, slc26a4=7; foxi1=10) [Fig.4D]
46	WMISH various markers, st.32, C11:50 Ubp1MO	UC (atp6v1e1=9; slc4a1=7; slc26a4=5; foxi1=6) [Fig.1D,F]		ubp1MO (atp6v1e1=8, slc4a1=8, slc26a4=7; foxi1=8) [Fig.1D,F]
47	WMISH various markers, A12:35, Ubp1 MO + mRNA + Rescue	UC (atp6v1e1=10, slc26a4=9) [Fig.4D,S7D,D`]	ubp1MO (atp6v1e1=7, slc26a4=6) [Fig.4D,S7D,D`]	ubp1 mRNA (atp6v1e1=12, slc26a4=15) [Fig.S7D,D`]	Ubp1MO + ubp1 mRNA (atp6v1e1=4, slc26a4=4) [Fig.S7D,D`]
48	WMISH various markers, B14:00, Dmrt2 MO	UC (atp6v1e1=8, foxi1=9, slc4a1=7, slc26a4=8, ubp1=8) [Fig.4D]	dmrt2 MO (atp6v1e1=7, foxi1=5, slc4a1=3, slc26a4=5, ubp1=5) [Fig.4D]
49	WMISH various markers, A11:50, Ubp1 MO	UC (foxi1=7, slc26a4=6) [Fig.4D]	MO (foxi1=8, slc26a4=17) [Fig.4D]
50	WMISH various markers, A11:35, Dmrt2 MO, Ubp1 MO	UC (dmrt2=11, slc4a1=8, slc26a4=8) [Fig.4D]	Ubp1 MO (foxi1=7, slc4a1=7, slc26a4=8) [Fig.4D]
51	WMISH various markers, B12:00, Dmrt2 MO + Rescue, Ubp1 MO + Rescue	UC (atp6v1e1=8, slc4a1=9, slc26a4=8) [Fig.S7D`,E`]	Dmrt2 MO (atp6v1e1=7, slc4a1=4) [Fig.S7E`]	Dmrt2 Rescue (atp6v1e1=8, slc4a1=10) [Fig.S7E`]	Ubp1 MO (atp6v1e1=12, slc26a4=10) [Fig.S7D`]	Ubp1 Rescue (atp6v1e1=13, slc26a4=13) [Fig.S7D`]
52	WMISH various markers, C12:00, Dmrt2 MO + Rescue, Ubp1 MO + Rescue	UC (atp6v1e1=7, slc4a1=6, slc26a4=9) [Fig.S7D`,E`]	Dmrt2 MO (atp6v1e1=9, slc4a1=9) [Fig.S7E`]	Dmrt2 Rescue (atp6v1e1=10, slc4a1=11) [Fig.S7E`]	Ubp1 MO (atp6v1e1=14, slc26a4=15) [Fig.S7D`]	Ubp1 Rescue (atp6v1e1=14, slc26a4=14) [Fig.S7D`]
53	WMISH various markers, D12:00, Dmrt2 MO + Rescue, Ubp1 MO + Rescue	UC (atp6v1e1=7, slc4a1=8, slc26a4=9) [Fig.S7D`,E`]	Dmrt2 MO (atp6v1e1=8, slc4a1=9) [Fig.S7E`]	Dmrt2MO + dmrt2 mRNA (atp6v1e1=8, slc4a1=9) [Fig.S7E`]	Ubp1 MO (atp6v1e1=10, slc26a4=10) [Fig.S7D`]	Ubp1 Rescue (atp6v1e1=11, slc26a4=11) [Fig.S7D`]
54	WMISH various markers, A+B10:50, Dmrt2 MO + mRNA + Rescue	UC (atp6v1e1=13, slc4a1=14) [Fig.S7E`]	dmrt2 MOMO (atp6v1e1=5, slc4a1=7) [Fig.S7E`]	Dmrt2 mRNAmRNA (atp6v1e1=17, slc4a1=14) [Fig.S7E`]	Dmrt2MO + dmrt2 mRNA (atp6v1e1=8, slc4a1=8) [Fig.S7E`]
55	WMISH various markers, C9:40, Dmrt2 mRNA, Ubp1 mRNA	UC (atp6v1e1=3, slc4a1=3, slc26a4=2) [Fig.S7D`,E`]	Dmrt2 mRNA (atp6v1e1=5, slc4a1=6) [Fig.S7E`]	Ubp1 mRNA (atp6v1e1=6, slc26a4=6) [Fig.S7D`]
56	WMISH various markers, C10:50, Dmrt2 mRNA + Rescue, Ubp1 mRNA + Rescue	UC (atp6v1e1=11, slc4a1=9,) [Fig.S7D`,E,E`]	Dmrt2 mRNA (slc4a1=5, slc26a4=6) [Fig.S7E,E`]	Dmrt2 Rescue (atp6v1e1=12) [Fig.S7E,E`]	Ubp1 MO (slc4a1=5, slc26a4=5) [Fig.S7D`]
57	WMISH various markers, C11:50, Dmrt2 mRNA + Rescue, Ubp1 MO + mRNA	UC (foxi1=5, slc4a1=4, slc26a4=14) [Fig.S7D`,E`]	Dmrt2 mRNA (slc4a1=5, slc4a1=4) [Fig.S7E`]	Dmrt2 Rescue (slc4a1=9) [Fig.S7E`]	Ubp1 MO (foxi1=5) [Fig.S7D`]	Ubp1 mRNA (slc4a1=5, slc26a4=5) [Fig.S7D`]
58	WMISH various markers, D10:00, Ubp1 MO + mRNA + Rescue	UC (atp6v1e1=9, slc26a4=10) [Fig.S7D`]	Ubp1 MO (atp6v1e1=8, slc26a4=7) [Fig.S7D`]	Ubp1 mRNA (atp6v1e1=8, slc26a4=10) [Fig.S7D`]	Ubp1 MO + ubp1 mRNA (atp6v1e1=7, slc26a4=7) [Fig.S7D`]
59	WMISH pendrin, A12:35, Ubp1 MO + mRNA + Rescue	UC (9) [Fig.S7D`]	Ubp1 MO (6) [Fig.S7D`]	Ubp1 mRNA (15) [Fig.S7D`]	Ubp1 MO + ubp1 mRNA (4) [Fig.S7D`]
60	WMISH ISH dll1 induction st.9 A13:50 Batch 11:31	ctrl n=6 (6wt; 0induced) [Fig. 5A, S8D]	100ng/µl foxi1 n=6 (0 wt; 6 induced) [Fig. 5A, S8D]	100ng/µl Foxj1 n=6 (6wt; 0 induced) [Fig. 5A, S8D]	100ng/µl Foxa1 n=5 (5wt; 0 iduced) [Fig. 5A, S8D]
61	WHISH ISH dll1 induction st.9 B13:50 Batch A13:50	ctrl n=5 (5wt; 0 induced) [Fig. S8D]	100ng/µl foxi1 n=5 (0 wt; 5 induced) [Fig. S8D]	100ng/µl Foxj1 n=5 (5 wt; 0 induced) [Fig. S8D]	100ng/µl Foxa1 n=6 (6wt; 0induced) [Fig. S8D]
62	WMISH dll1 induction st.9 Batch B13:50	ctrl n=7 (7wt; 0 induced) [Fig. S8D]	100ng/µl foxi1 n=5 (0 wt; 5 induced) [Fig. S8D]	100ng/µl Foxj1 n=7 (7wt; 0 induced) [Fig. S8D]	100ng/µl Foxa1 n=5 (5wt; 0 iduced) [Fig. S8D]
63	WMISH dll1 induction st.9 (Dex induced constructs) 16:20	ctrl n= 9 (9wt; 0 induced) [Fig. S8D]	100ng/µl mci n=12 (12 wt; 0 induced) [Fig. 5A, S8D]	100ng/µl tp63 n=12 (12wt; 0 induced) [Fig. 5A, S8D]
64	WMISH dll1 induction st.9 (Dex induced constructs) A8:45	ctrl n=15 (15 wt; 0 induced) [Fig. S8D]	100ng/µl mci n=11 (11 wt; 0 induced) [Fig. S8D]	100ng/µl tp63 n=11 (11 wt; 0 induced) [Fig. S8D]
65	WMISH dll1 induction st.9 (Dex induced constructs) B8:45	ctrl n=14 (14 wt; 0 induced) [Fig. S8D]	100ng/µl mci n=11 (11 wt; 0 induced) [Fig. S8D]	100ng/µl tp63 n=9 (9 wt; 0 induced) [Fig. S8D]
66	WMISH ISH dlc induction st.9 A13:50 Batch 11:31	ctrl n=6 (7wt; 0induced) [Fig. S8D, S8D graph]	100ng/µl foxi1 n=7 (0 wt; 7 induced) [Fig. S8D, S8D graph]	100ng/µl Foxj1 n=6 (6wt; 0 induced) [Fig. S8D, S8D graph]	100ng/µl Foxa1 n=7 (7wt; 0 iduced) [Fig. S8D, S8D graph]
67	WMISH dlc induction, st.9 A13:50	ctrl n=6 (6wt; 0induced) [Fig.S8D graph]	100ng/µl foxi1 n=5 (0 wt; 5 induced) [Fig.S8D graph]	100ng/µl Foxj1 n=6 (6wt; 0 induced) [Fig.S8D graph]	100ng/µl Foxa1 n=5 (5wt; 0 induced) [Fig.S8D graph]
68	WMISH dlc induction, st.9 B13:50	ctrl n=7 (7wt; 0 induced) [Fig.S8D graph]	100ng/µl foxi1 n=4 (0wt; 4induced) [Fig.S8D graph]	100ng/µl Foxj1 n=6 (6wt; 0 induced) [Fig.S8D graph]	100ng/µl foxa1 n=4 (4wt; 0induced) [Fig.S8D graph]
69	WMISH dlc induction, st.9 (Dex induced constructs) 16:20	ctrl n=16 (16wt; 0induced) [Fig. S8D, graph]	100ng/µl mci-hgr n=11 (10wt; 1induced) [Fig. S8D image, graph]	100ng/µl tp63-gr n=11 (11wt; 0induced) [Fig. S8D image, graph]
70	WMISH dlc induction, st.9 (Dex induced constructs) A8:45	ctrl n=15 (15 wt; 0 induced) [Fig.S8D graph]	100ng/µl mci n=10 (9 wt; 1 induced) [Fig.S8D graph]	100ng/µl tp63 n=11 (10 wt; 1 induced) [Fig.S8D graph]
71	WMISH dlc induction, st.9 (Dex induced constructs) B8:45	ctrl n=8 (8 wt; 0 induced) [Fig.S8D graph]	100ng/µl mci n=9 (5 wt; 4 induced) [Fig.S8D graph]	100ng/µl tp63 n=8 (8wt; 0 induced) [Fig.S8D graph]
72	WMISH dll1, st.11 A12:20 foxi1MO	ctrl. n=28 (0 more; 19 normal, 9 less) [Fig. 5B graph]	2x3pmol Foxi1 MO n=21 (0 more; 0 normal, 21 less) [Fig. 5B graph]
73	WMISH dll1, st.11 B12:20 foxi1MO	ctrl. n=16 (0 more; 13 normal; 3 less) [Fig. 5B image, graph]	2x3pmol Foxi1 MO n=9 (0more; 2 normal, 7 less) [Fig. 5B image, graph]
74	WMISH foxi1 and dll1, st.16 D8:45 ubp1MO	UC (foxi1 n=8) [Fig.5C graph]	ubp1MO (foxi1 n=6) [Fig.5C graph]	UC (dll1 n=8) [Fig.5C graph]	ubp1MO (dll1 n=7 ) [Fig.5C graph]
75	WMISH foxi1 and dll1, st.16 D13:00 ubp1MO	UC (foxi1 n=21) [Fig.5C graph]	ubp1MO (foxi1 n=19) [Fig.5C images, graph]	UC (dll1 n=15) [Fig.5C graph]	ubp1MO (dll1 n=15) [Fig.5C graph]
76	WMISH foxi1 and dll1, st.16 C11:20 ubp1MO	UC (foxi1 n=9) [Fig.5C graph]	ubp1 MO (foxi1 n=6) [Fig.5C graph]	UC (dll1 n=11) [Fig.5C graph]	ubp1MO (dll1 n=7) [Fig.5C images, graph]
77	IF cell type quantification, st.32 Exp1 2023_06_06 ubp1MO	ctrl. n=4 (1178 GC; 227ISCs; 211 MCCs; 329 SSCs) [Fig.5D graph]	3pmol ubp1 MO n=4 (826 GC; 97 ISCs; 189 MCCs; 119 SSCs) [Fig.5D graph]
78	IF cell type quantification, st.32 Exp2 2024_01_22 B9:00 ubp1MO	ctrl. n=5 (1417 GC; 278 ISCs; 285 MCCs; 342 SSCs) [Fig.5D graph]	3pmol ubp1 MO n=4 (1161 GC; 65 ISCs; 117 MCCs; 512 SSCs; 512 ambiguous) [Fig.5D graph]
79	IF cell type quantification, st.32 Exp3 2024_02_21 B11:25 ubp1MO	ctrl. n=5 (1219 GC; 226 ISCs; 231 MCCs; 266 SSCs) [Fig.5D image, graph]	3pmol ubp1 MO n=4 (658 GC; 51 ISCs; 61 MCCs; 63 SSCs; 211 ambiguous) [Fig.5D image, graph]
